# Supplementary material for: Contemporary Trends in Pulsed Field Ablation for Cardiac Arrhythmias
Source: J Cardiovasc Dev Dis. 2024 Dec 30;12(1):10. doi: 10.3390/jcdd12010010 (PMC11766314; doi:10.3390/jcdd12010010)
Supplement: Supplementary file 1 [file jcdd-12-00010-s001.zip]

Archive with 1 entries (1 files):
- jcdd-3251573-supplementary.pdf
